# Supplementary material for: Fifty Generations of Amitosis: Tracing Asymmetric Allele Segregation in Polyploid Cells with Single-Cell DNA Sequencing
Source: Microorganisms. 2021 Sep 17;9(9):1979. doi: 10.3390/microorganisms9091979 (PMC8467633; doi:10.3390/microorganisms9091979)
Supplement: Supplementary file 1 [file microorganisms-09-01979-s001.zip]

Archive with 1 entries (1 files):
- microorganisms-1362561-supplementary.pdf
